# Supplementary material for: Genetic Diversity of Norovirus in Children with Acute Gastroenteritis in Southwest Nigeria, 2015–2017
Source: Viruses. 2023 Feb 28;15(3):644. doi: 10.3390/v15030644 (PMC10056664; doi:10.3390/v15030644)
Supplement: Supplementary file 1 [file viruses-15-00644-s001.zip]

Archive with 1 entries (1 files):
- viruses-2242354-supplementary.pdf
